# Supplementary material for: Fusarium spp. Associated with Dendrobium officinale Dieback Disease in China
Source: J Fungi (Basel). 2022 Aug 29;8(9):919. doi: 10.3390/jof8090919 (PMC9504887; doi:10.3390/jof8090919)
Supplement: Supplementary file 1 [file jof-08-00919-s001.zip]

Archive with 1 entries (1 files):
- jof-1852407-supplementary.pdf
